# Supplementary material for: Identification and Functional Characterization of WRKY, PHD and MYB Three Salt Stress Responsive Gene Families in Mungbean (Vigna radiata L.)
Source: Genes (Basel). 2023 Feb 10;14(2):463. doi: 10.3390/genes14020463 (PMC9956968; doi:10.3390/genes14020463)
Supplement: Supplementary file 1 [file genes-14-00463-s001.zip]

Archive with 1 entries (1 files):
- genes-2119742-supplementary.pdf
